# Supplementary material for: Identification of claudin-2 as a promising biomarker for early diagnosis of pre-diabetes
Source: Front Pharmacol. 2024 Feb 15;15:1370708. doi: 10.3389/fphar.2024.1370708 (PMC10902111; doi:10.3389/fphar.2024.1370708)
Supplement: Supplementary file 1 [file DataSheet1.ZIP]

Archive with 6 entries (5 files):
- WB/1.tif
- WB/1actin1.tif
- WB/CLDN2 in manuscript.tif
- WB/Ladder.png
- WB/a┬actin in manuscript.tif
- WB/
